# Supplementary material for: Novel Vibrio spp. Strains Producing Omega-3 Fatty Acids Isolated from Coastal Seawater
Source: Mar Drugs. 2020 Feb 1;18(2):99. doi: 10.3390/md18020099 (PMC7074563; doi:10.3390/md18020099)
Supplement: Supplementary file 1 [file marinedrugs-18-00099-s001.zip]

Archive with 2 entries (2 files):
- Figure S1.pdf
- marinedrugs-697638-supplementary.docx
